# Supplementary material for: Nursing-Led Interventions for Preventing Falls in Hospitalized Patients: A Systematic Literature Review
Source: Nurs Rep. 2026 Jul 3;16(7):232. doi: 10.3390/nursrep16070232 (PMC13415614; doi:10.3390/nursrep16070232)
Supplement: Supplementary file 1 [file nursrep-16-00232-s001.zip]

Archive with 1 entries (1 files):
- nursrep-4293410-supplementary.pdf
